# Supplementary material for: Paraphoma chrysanthemicola Affects the Carbohydrate and Lobetyolin Metabolism Regulated by Salicylic Acid in the Soilless Cultivation of Codonopsis pilosula
Source: Biology (Basel). 2024 Jun 3;13(6):408. doi: 10.3390/biology13060408 (PMC11200528; doi:10.3390/biology13060408)
Supplement: Supplementary file 1 [file biology-13-00408-s001.zip]

Archive with 1 entries (1 files):
- biology-2901237-supplementary.pdf
